# Supplementary material for: Enriched environment enhances β‐adrenergic signaling to prevent microglia inflammation by amyloid‐β
Source: EMBO Mol Med. 2018 Aug 9;10(9):e8931. doi: 10.15252/emmm.201808931 (PMC6127891; doi:10.15252/emmm.201808931)
Supplement: Supplementary file 3 — Dataset EV1 [file EMMM-10-e8931-s003.xlsx]

## Sheet: Dataset EV1
	SH Water		SH Water			SH Isoproterenol		SH Isoproterenol
	ID-ADTBS		ADTBS			ID-ADTBS		ADTBS
	Mean	SD	Mean	SD		Mean	SD	Mean	SD
Ager	37.295	10.7834	30.94	1.60689		36.9733	3.00334	26.2267	7.89836
Alox5	133.165	10.048	132.847	11.7897		153.607	6.59191	133.627	9.05694
Atf2	307.055	15.7473	349.547	28.7504		337.973	4.05512	297.557	15.2389
Bcl2l1	300.315	30.4975	323.557	14.9611		320.623	8.5189	296.567	2.80029
Bcl6	42.705	6.04576	50.3267	11.3814		49.4733	1.59976	38.2667	4.0939
Birc2	185.21	17.3241	176.097	22.1785		185.743	16.3575	179.44	26.7618
C1qa	13233.4	4.25678	14885	353.524		15861.7	450.621	15265.2	277.725
C1qb	14227.1	1344.53	19435	585.908		19226.5	617.061	20191.2	84.8412
C3ar1	2106.34	64.8629	1652.54	81.6486		2368	136.937	2080.28	114.248
C4a	33.445	3.98101	26.18	2.75033		35.53	5.41617	29.5333	2.41831
Ccl2	808.215	60.4788	1338.69	35.4162		1230.86	93.4266	1267.8	28.3864
Ccl24	21.545	0.601041	19.4233	0.50856		30.2	3.65608	21.7433	4.65191
Ccl3	2546.5	180.906	3799.86	33.3475		3205.95	78.6322	3194.76	203.57
Ccl4	528.545	76.5302	800.203	19.4546		701.98	20.8976	526.783	31.8051
Ccr1	87.12	3.06884	82.65	2.66118		79.1233	4.135	91.62	12.1329
Ccr2	33.565	5.36694	38.6633	13.0127		39.97	6.30546	35.5133	4.90953
Cd86	854.26	55.2109	927.367	25.4802		960.5	16.8366	832.523	38.6935
Cdc42	4341.69	26.6862	5164.55	148.063		4986.27	37.3497	4866.89	17.8837
Cebpb	635.775	56.816	649.99	41.7318		986.2	79.3543	1012.66	39.034
Cfl1	2732.1	21.7365	2861.84	39.4407		3066.22	55.0384	2909.16	153.526
Chi3l3	48.71	16.0513	20.3967	5.94601		3.89333	1.56449	22.6867	6.4671
Creb1	34.83	0.494975	43.7667	6.34413		35.77	12.3285	33.9933	3.46607
Csf1	227.53	18.0454	195.003	7.63496		250.893	3.87995	284.813	23.0693
Cxcl10	27.58	2.95571	38.3133	8.07881		28.0433	5.90797	19.9	2.31463
Cxcr2	19.68	3.56382	16.8367	12.378		18.8967	6.16696	31.78	9.58768
Cxcr4	18	0.183848	16.98	0.887074		16.4933	2.94544	21.7267	2.53287
Cysltr1	352.49	36.2746	429.723	31.4011		437.63	16.6209	420.017	22.0377
Daxx	46.065	1.43543	47.7267	8.76501		53.99	10.3094	52.2233	4.72261
Ddit3	132.68	15.1179	153.24	8.9978		160.683	6.9813	172.493	3.035
Elk1	8.925	1.94454	13.04	2.6157		19.3667	3.35619	11.0133	1.28539
Fos	16734.4	536.588	13814	437.213		19783.9	62.7994	17851.5	789.439
Gnaq	363.07	3.16784	442.243	10.1953		402.72	13.75	377.367	25.3323
Gnas	712.95	25.2013	810.663	28.7881		719.547	14.8305	774.007	7.10043
Gnb1	870.25	62.5224	1040.94	8.89199		1052.72	34.2475	997.983	23.2855
Grb2	825.35	64.8134	919.417	57.0486		930.957	25.3624	900.657	65.6539
H2-Eb1	32.485	6.89429	40.5533	2.56446		28.4833	8.35001	33.05	2.93537
Hdac4	76.54	0.353553	55.9733	3.45028		57.2033	10.0101	54.9633	15.2966
Hif1a	1033.26	0.714178	1089.34	68.9734		1033.49	24.7122	1021.43	40.4291
Hmgb1	327.73	44.9861	429.877	59.8641		393.697	24.4184	366.513	20.618
Hmgb2	95.175	6.95086	95.69	12.2629		129.227	10.4476	143.787	22.4623
Hmgn1	472.405	43.0416	513.647	34.0941		549.323	11.5869	542.503	35.0676
Hspb1	140.255	10.8965	136.65	7.3047		186.167	14.9637	184.8	8.31306
Ifi27l2a	23.05	1.20208	33.93	6.57933		37.2567	3.35828	46.6367	9.85094
Ifi44	63.435	2.87792	96.5567	3.92659		79.34	10.2474	77.0967	6.22666
Ifit2	22.265	7.74282	20.89	6.42575		31.2867	7.12553	29.46	4.56567
Ifit3	48.775	6.97914	38.2267	5.39355		62.4467	2.52258	68.2033	7.18396
Il10rb	807.855	16.5392	957.66	48.952		955.74	5.10501	972.633	8.40997
Il15	19.5	0.777817	20.7933	6.22495		16.5	3.53323	19.3967	4.69031
Il18	198.8	35.5533	282.423	9.86049		256.773	21.7302	257.36	0.692026
Il1a	444.335	4.30628	514.723	16.6438		499	4.63635	510.137	36.1932
Il1b	31.4	8.42871	26.29	7.11796		38.3533	5.42777	43.9633	1.41302
Il1r1	13.85	1.96576	15.1733	3.19015		17.6633	5.18977	14.8	3.43068
Il1rap	47.27	5.85484	54.6433	10.8334		51.7267	15.1867	48.6167	8.78341
Il6	23.77	3.90323	19.88	4.07133		23.78	4.28424	28.3667	9.37019
Il6ra	1667.49	27.1883	1612.72	36.5405		1725.96	42.7422	1483.32	59.438
Irf1	319.435	24.077	393.843	4.4895		384.713	14.4875	359.753	13.9248
Irf3	18.42	2.30517	16.1267	6.91209		15.7	3.95706	11.9667	3.94153
Irf5	1333.42	41.288	1479.79	82.8831		1455.68	94.8546	1431.67	53.4824
Itgb2	1792.4	47.758	1811.65	144.097		1943.19	47.5056	1830.37	24.8296
Jun	5607.11	200.741	7191.04	234.533		7839.34	48.3711	8045.69	131.216
Keap1	89.285	12.2259	88.2167	13.8204		87	4.96239	77.68	6.25557
Limk1	272.49	14.2977	218.653	11.4286		253.827	7.78717	205.54	11.4238
Ltb	19.92	2.89914	27.89	6.99213		20.6567	3.86473	27.14	6.95624
Ly96	106.535	1.46371	168.41	38.9898		144.32	13.2909	163.91	21.0781
Maff	11.87	0.692965	9.32	5.30201		15.7533	2.55402	15.5	0.564269
Mafg	198.44	16.9847	186.847	14.8443		213.493	20.7099	190.427	7.67729
Mafk	89.045	5.7912	73.7933	10.0315		101.41	6.82164	92.6167	7.65631
Map2k1	648.035	6.83772	779.063	28.204		754.093	31.386	725.583	21.2522
Map2k4	199.64	9.1641	238.85	10.679		236.243	12.795	259.967	18.8986
Map2k6	92.53	16.815	82.7967	6.95848		91.23	6.381	94.9767	4.51376
Map3k1	351.83	20.3788	315.983	15.3142		329.637	11.1349	265.547	2.98297
Map3k5	321.895	10.6844	394.783	28.2767		360.43	13.6733	363.763	7.9754
Map3k7	413.86	18.3848	455.143	8.52896		421.84	38.9731	418.453	21.8629
Mapk1	121.74	9.1641	135.37	10.0502		120.16	7.7831	111.923	4.3493
Mapk14	860.87	18.0595	926.313	34.2601		902.153	26.8462	858.477	19.7251
Mapk3	1049.01	73.5745	967.957	27.2482		1084.39	14.9917	928.07	39.091
Mapk8	151.735	16.4261	187.02	12.2495		174.96	4.40977	182.583	4.06207
Mapkapk2	180.405	11.8865	233.5	1.38568		219.92	10.1062	235.977	9.22261
Max	65.72	8.82469	72.8867	7.8558		78.1467	3.91477	80.7233	10.7209
Mef2a	333.375	29.649	722.4	31.1289		314.83	21.6584	374.273	12.8565
Mef2c_Mm	1551.43	22.2032	1866.1	79.4654		1737.67	54.0915	1632.79	48.1584
Mef2d	154.505	11.1511	155.597	29.0732		158.967	17.3182	164.25	7.70395
Mknk1	793.31	34.0401	819.583	15.5253		830.033	36.3516	790.96	54.6355
Mmp9	32.245	0.431335	12.0567	4.19743		24.4133	3.12449	33.1633	6.64496
Mrc1	18.295	5.19723	22.2267	9.5504		21.2233	2.10498	17.2133	4.01219
Mx1	173.795	24.2891	220.693	8.92673		171.917	3.33818	164.727	20.5211
Mx2	55.805	2.96278	61.73	10.5258		56.3433	8.4169	55.5567	10.1809
Myc	394.325	1.59099	474.66	41.5841		627.66	13.9741	642.673	26.5409
Myd88	280.365	57.5656	418.743	42.2972		373.183	21.2232	363.243	36.1013
Myl2	105.39	7.80646	119.953	3.68701		121.003	6.45478	120.963	0.436616
Nfatc3	145.305	11.9147	186.677	17.4496		171.907	2.8987	164.74	8.5242
Nfe2l2	727.015	19.1697	855.63	14.38		928.137	31.909	880.107	39.1484
Nfkb1	748.715	22.2244	823.787	10.6613		785.733	6.4017	708.593	30.0124
Nlrp3	444.09	25.9508	490.567	40.5244		450.56	21.0327	396.05	32.6324
Nod1	124.025	9.36916	122.4	10.1626		124.12	7.41383	122.427	4.59115
Nod2	27.795	2.79307	20.1433	10.4064		20.1133	3.79895	14.5	2.30918
Nr3c1	702.43	15.6836	869.383	45.4701		787.603	31.0036	744.627	74.1854
Oas1a	16.375	2.48194	19.74	1.26582		22.7033	3.02116	17.5233	2.31332
Pdgfa	146.925	14.8563	181.787	28.0509		172.163	14.4679	192.203	16.3427
Pla2g4a	202.945	9.28431	209.983	10.9833		226.447	7.61729	202.12	13.8583
Ppp1r12b	18.96	1.54149	18.26	4.31948		16.9133	2.30994	14.8267	5.61157
Prkca	204.51	20.6758	218.213	22.0728		221.117	15.4309	200.783	17.1057
Prkcb	304.225	10.2177	436.907	36.153		377.023	18.841	379.74	12.8827
Ptger3	127.755	5.45179	178.93	8.30149		160.07	8.55376	146.463	5.3545
Ptger4	18.84	4.42649	13.61	3.64037		18.3367	6.40898	20.25	3.35182
Ptgs1	1906.61	166.432	2254.48	64.6464		2223.87	133.204	1903.15	73.9674
Ptk2	16.435	11.2076	19.86	5.03313		24.7933	3.49809	24.1333	4.30693
Rac1	1915.38	77.8595	2033.29	86.9677		2084.96	95.1999	1928.47	44.1325
Raf1	256.98	4.56791	348.117	15.9197		307.52	10.7528	330.363	10.2405
Rapgef2	235.705	17.3595	268.937	18.9985		232.81	6.48292	246.843	34.632
Rela	332.115	11.5329	320.663	12.0579		360.53	18.2448	335.23	13.4488
Relb	159.85	4.94975	141.423	6.62805		139.517	5.56566	134.21	7.81048
Rhoa	1800.1	34.1603	2056.03	74.3522		2001.79	22.9385	1920.13	21.1684
Ripk1	122.525	3.47189	148.18	17.1615		157.32	7.12529	142.627	15.6726
Ripk2	97.04	9.44695	142.04	11.6802		120.077	10.2439	125.74	16.6469
Rock2	161.35	5.54372	240.047	13.0201		189.587	12.3399	196.33	14.1205
Rps6ka5	129.135	8.9449	150.52	9.03674		136.407	11.2068	125.053	23.3116
Shc1	300.26	4.56791	262.89	15.0166		300	29.2778	283.877	39.3645
Smad7	430.15	67.4297	491.97	19.0163		461.247	21.6765	478.217	45.7591
Stat1	233.9	11.7521	269.493	11.3872		237.84	13.405	224.363	11.7151
Stat2	133.645	10.7268	104.143	5.72302		141.343	6.48785	126.85	3.99246
Stat3	624.895	0.120208	695.167	41.5755		769.253	16.8518	643.113	8.40105
Tcf4	490.615	9.12875	585.023	25.9452		539.247	41.0207	547.947	32.9985
Tgfb1	2494.45	24.671	2789.17	99.7389		2547.03	81.1582	2429.19	39.1622
Tgfbr1	8500.15	95.9827	9998.47	246.46		9444.44	195.699	9272.44	80.6995
Tlr1	259.205	3.16077	311.193	34.1365		300.307	19.0752	297.177	11.2014
Tlr2	319.255	16.1715	329.303	32.5155		315.547	8.27917	324.25	9.679
Tlr3	49.915	4.0093	72.8133	7.07377		83.1967	6.16502	71.2133	15.0679
Tlr4	548.98	62.5931	809.493	42.6273		766.757	37.2254	755.623	6.17972
Tlr5	90.13	16.5039	83.3133	10.7733		77.3567	3.94723	89.2967	15.9512
Tlr6	248.505	21.1496	313.797	10.5033		320.437	15.1613	289.437	4.25331
Tlr7	899.34	122.018	1037.97	30.3419		1312.74	78.2206	1110.6	42.3537
Tlr9	485.93	23.9144	549.26	25.7201		526.033	21.7382	502.2	7.72028
Tnf	107.45	1.59806	143.02	5.62857		140.207	11.7508	130.643	6.25227
Tnfaip3	612.51	4.03051	635.797	46.8814		800.537	10.7405	730.937	30.6249
Tollip	322.98	12.2612	319.88	5.03955		331.34	13.4131	330.503	25.248
Tradd	31.1	8.82469	28.85	8.39823		30.8667	4.40675	27.91	4.77281
Traf2	66.985	9.79343	89.86	16.0554		90.3733	16.399	77.5533	16.8238
Trem2	3129.16	7.95495	3228.8	104.726		3097.86	38.5301	2996.33	131.614
Tyrobp	7826.11	440.273	7157.84	135.91		7752.72	224.128	7416.42	378.636

## Sheet: Legend
Dataset EV1. Nanostring raw values-SH isoproterenol vs water.
Data are presented as the mean of Nanostring RNA molecule counts of each gene and the standard deviation. N=6.
