# Supplementary material for: Enriched environment enhances β‐adrenergic signaling to prevent microglia inflammation by amyloid‐β
Source: EMBO Mol Med. 2018 Aug 9;10(9):e8931. doi: 10.15252/emmm.201808931 (PMC6127891; doi:10.15252/emmm.201808931)
Supplement: Supplementary file 4 — Dataset EV2 [file EMMM-10-e8931-s004.xlsx]

## Sheet: Dataset EV2
	EE Water		EE Water			EE Propranolol		EE Propranolol
	ID-ADTBS		ADTBS			ID-ADTBS		ADTBS
	Mean	SD	Mean	SD		Mean	SD	Mean	SD
Ager	52.6567	8.46268	50.65	4.37878		64.5133	6.41131	62.7567	5.74057
Alox5	255.423	8.53636	284.477	10.0393		291.283	4.07449	298.72	25.8044
Atf2	508.523	11.8026	553.137	27.2875		544.667	19.4324	555.173	14.3201
Bcl2l1	508.057	12.0994	592.267	30.0272		656.15	16.6461	670.947	31.0965
Bcl6	74.0633	0.80829	89	13.7702		97.1667	4.92851	84.2433	10.5388
Birc2	276.247	6.32323	274.39	7.31147		280.457	16.0506	314.317	32.7248
C1qa	29968.5	66.6579	30506.4	1185.97		31214.3	613.814	32320.7	778.387
C1qb	42855.1	308.029	41805.2	969.324		41821.1	2237.26	44157.3	1472.51
C1s	17.9867	7.01206	20.62	6.90218		16.7	5.33883	27.58	2.29105
C3ar1	3397.6	38.8081	3489.95	101.288		3316.76	116.227	3451.88	77.1281
C4a	162.45	4.95213	223.573	7.43727		201.997	14.9028	236.707	10.9207
C9	10.8833	1.44143	15.53	1.66826		9.64667	5.72282	10.7867	4.86673
Ccl19	19.2233	3.15728	23.0767	9.33855		14.9933	3.16816	22.4	4.53298
Ccl2	5202.65	151.486	4726.13	164.311		3430.58	184.44	3980.17	145.363
Ccl21a	16.3	3.63654	31.6267	9.1941		20.69	1.86797	28.9267	7.65857
Ccl22	11.42	1.09996	13.9467	2.71517		13.14	1.89755	11.4633	3.46301
Ccl24	48.4967	2.83782	44.09	11.2226		38.4433	4.86554	60.5067	6.28829
Ccl3	6629.6	127.168	7078.66	249.829		4728	205.729	6377.39	313.911
Ccl4	1009.3	13.4819	1065.25	28.061		757.483	20.5845	1117.07	46.1189
Ccl7	44.9767	9.31119	43.1333	9.19845		31.02	2.95173	38.8067	7.726
Ccr1	112.3	13.4812	100.043	7.73519		112.553	6.16422	113.413	10.3008
Ccr2	86.3367	3.03161	97.5033	7.37383		78.0633	6.89409	72.5667	6.16114
Cd86	1485.04	46.5358	1496.2	89.9651		1548.54	22.7143	1645.54	52.3251
Cdc42	9041.72	218.676	9286.56	188.621		8929.8	321.249	9285.4	379.126
Cebpb	1262.5	10.1432	1397.79	72.3		1225.36	32.9663	1229.29	34.9962
Cfl1	6497.26	62.6191	6169.05	136.015		5832.28	114.253	6053.63	170.536
Chi3l3	19.3467	0.993244	45.3233	8.60502		41.81	5.66284	43.9567	1.98807
Creb1	49.0567	2.90313	48.0933	2.03237		68.4567	5.11987	63.2433	14.18
Csf1	400.983	22.0452	419.103	43.4609		450.393	17.0956	438.917	7.26462
Cxcl10	61.9867	6.55256	47.3467	11.7839		58.1433	8.96221	86.5433	9.6959
Cxcr2	13.9833	2.79414	20.12	9.46348		7.8	6.22436	14.82	6.78129
Cxcr4	29.1	4.03531	34.16	8.59181		21.4133	3.94627	16.6167	4.72442
Cysltr1	722.627	30.3217	871.98	9.52326		831.743	32.6889	841.073	37.7951
Daxx	95.9333	10.5751	90.9933	17.1123		94.9433	1.96088	98.3833	3.92268
Ddit3	263.883	3.99002	285.683	13.0168		222.16	12.6857	311.963	32.2601
Defa-rs1	20.9267	5.9926	22.8833	4.96599		16.5567	1.4695	19.6367	4.95017
Elk1	25.9367	2.67435	23.59	8.52396		24.46	9.33838	18.14	4.47156
Fos	22443.1	39.4705	27284.3	717.663		21284.1	737.12	24405.2	542.469
Gnaq	614.417	10.501	687.37	19.5494		697.027	29.4768	656.89	21.4541
Gnas	1875.35	34.78	1742.33	120.953		1540.82	21.8303	1775.74	96.0524
Gnb1	1841.33	30.1261	1905.81	1.71442		1909.63	33.3263	1944.48	55.9021
Grb2	1579.03	51.9798	1714.25	70.5286		1720.65	54.2342	1734.47	90.9736
H2-Eb1	89.3033	8.90879	109.743	7.75049		65.17	9.87567	458.173	34.8743
Hdac4	76.02	1.28992	96.09	19.8097		114.44	10.7754	91.54	1.97548
Hif1a	1627.72	58.3328	1657.96	59.5252		1870.57	42.4267	1851.5	79.806
Hmgb1	685.537	28.195	692.457	20.1158		715.333	15.9271	729.117	17.1514
Hmgb2	125.997	11.1791	137.597	3.96096		167.79	8.74002	138.86	14.945
Hmgn1	1078.06	32.2117	1026.43	46.0411		1052.6	6.59539	1071.76	35.4117
Hspb1	126.063	14.4444	206.023	18.4906		135.51	5.68219	212.59	14.7552
Ifi27l2a	381.987	12.796	170.357	24.887		114.6	5.96457	263.013	25.4881
Ifi44	169.9	21.8746	184.4	11.4127		155.59	9.01273	235.047	16.9334
Ifit1	17.8833	1.64275	24.2833	5.90069		8.76333	2.76374	21.3267	8.77341
Ifit2	80.4667	6.198	82.0467	7.70138		72.7033	4.77286	115.63	11.0592
Ifit3	165.767	10.4169	161.64	13.8395		131.19	9.89425	201.323	10.3667
Ifna1	39.9167	6.54402	52.0633	8.15563		38.69	4.14145	45.3733	7.37442
Iigp1	18.4033	3.21537	16.8367	6.42622		16.0033	3.7058	35.9367	3.66208
Il10rb	1773.57	20.3143	1813.63	49.6316		1737.83	34.2933	1859.85	50.3394
Il15	29.4433	8.72445	37.61	1.4426		30.3067	1.92115	35.8667	6.9409
Il18	438.513	12.6354	448.527	52.4464		434.893	5.5624	494.107	24.8944
Il18rap	16.4867	1.33613	17.55	5.65043		12.0067	4.62092	19.98	5.47817
Il1a	881.977	56.847	928.79	34.0689		896.507	10.4212	910.997	32.7105
Il1b	61.9667	4.87861	64.8133	13.3344		54.3367	5.39357	52.4367	11.3164
Il1r1	38.83	8.63518	46.1	8.05926		36.5667	9.54472	43.63	6.92895
Il1rap	108.973	12.1847	105.6	5.40367		111.147	9.94586	119.89	14.1928
Il6	46.3567	11.4675	53.0233	12.5965		47.32	6.33436	61.3267	15.1034
Il6ra	2401.8	44.9302	2576.08	74.323		2695.69	146.143	2841.88	25.9601
Irf1	676.72	41.9579	823.233	51.4342		792.803	26.4988	1071.75	32.0324
Irf3	18.6267	6.04975	30.6067	8.35546		32.4233	4.58415	24.79	7.31965
Irf5	2311.73	31.4008	2531.97	103.475		2358.54	57.3975	2648.21	77.5079
Irf7	46.7667	6.68832	40.49	14.6686		20.97	5.87497	45.2467	5.62648
Itgb2	3651.62	40.4243	3845.97	48.542		3627.5	133.873	3856.31	69.0487
Jun	10226.9	104.894	13345.6	415.799		9869.69	745.832	12266.8	509.383
Keap1	135.593	11.2715	163.61	10.5028		169.773	21.4709	163.83	4.61624
Kng1	8.45333	3.2994	10.7233	3.80286		9.51	3.64655	15.6367	6.85479
Limk1	368.15	7.80308	412.957	17.7095		455.963	12.1261	427.367	11.3215
Ltb	51.15	7.29089	36.88	7.01687		45.2633	2.66714	56.5933	5.08148
Ltb4r1	15.76	3.31827	10.6667	4.29735		18.1667	1.80334	14.6133	4.20143
Ltb4r2	15.93	2.53	15.8167	6.725		19.19	6.21778	21.1033	3.78674
Ly96	242.087	10.2987	248.633	6.32424		221.55	16.5941	282.86	7.96749
Maff	33.4833	4.80401	25.4667	2.6704		21.1467	3.31315	31.32	6.73037
Mafg	265.987	24.4144	271.13	5.46786		331.633	19.261	276.55	6.3042
Mafk	141.703	15.5257	164.223	17.0997		133.33	19.2571	158.68	4.48829
Map2k1	1356.78	44.6688	1421.59	54.9405		1356.53	65.4842	1543.24	48.3817
Map2k4	394.49	12.7486	436.147	24.5314		416.987	21.3368	420.77	16.5796
Map2k6	128.327	7.48432	143.707	13.248		133.673	17.1277	144.187	25.9957
Map3k1	500.31	34.8032	529.23	20.5448		590.08	32.7804	576.14	17.2864
Map3k5	567.84	23.9685	620.21	5.78699		688.6	5.87256	653.863	47.2793
Map3k7	731.137	45.3733	726.78	37.7293		783.507	70.7392	774.077	38.7321
Mapk1	195.2	12.8366	178.747	5.93782		243.713	25.5923	209.333	5.08681
Mapk14	1415.8	53.8878	1504.81	42.8639		1472.08	6.98102	1551.1	45.2992
Mapk3	1860.13	43.103	1970.06	83.5046		1829.28	72.7308	1917.46	54.6367
Mapk8	216.21	5.26476	253.003	32.3843		255.38	17.5398	252.937	4.53632
Mapkapk2	466.417	22.4314	487.743	26.8331		480.273	29.5315	519.563	24.0929
Masp1	35.76	9.2352	42.6333	13.6026		36.4533	5.64859	43.2033	11.0665
Masp2	27.0833	10.7798	28.2933	10.9887		20.22	9.18188	25.0467	5.21265
Max	132.15	11.5196	144.55	21.0482		143.053	14.7757	156.493	7.92846
Mef2a	501.32	16.8422	591.92	56.6019		835.377	46.3545	550.193	33.144
Mef2c_Mm	2427	77.817	2572.11	24.6557		2880.32	94.2637	2895.47	44.194
Mef2d	230.197	18.9776	254.483	20.2838		255.57	24.2092	269.633	7.5315
Mknk1	1319.51	68.7145	1500.01	7.50171		1519.73	34.7084	1558.5	42.8577
Mmp3	8.52667	3.50357	17.2233	10.7148		10.4267	5.00614	14.93	4.35675
Mrc1	42.3333	13.8191	28.3133	9.9971		27.5067	3.74919	28.0733	5.79953
Mx1	394.647	2.13638	475.63	20.3506		410.803	23.6849	466.947	11.8351
Mx2	113.083	9.34881	129.823	7.31038		110.943	8.47588	134.247	16.1456
Myc	959.127	22.4619	930.173	23.7311		967.127	26.4003	831.687	31.4597
Myd88	646.823	16.4491	711.783	39.3434		675.34	15.5485	744.477	36.0713
Myl2	222.13	7.29496	205.803	15.29		233.847	9.93197	240.957	7.94204
Nfatc3	270.533	13.8868	281.987	13.4789		290.773	50.3113	315.233	23.4415
Nfe2l2	1359.06	30.1531	1533.34	18.3491		1355.06	76.7436	1558.14	103.556
Nfkb1	1195.49	27.5784	1273.38	21.755		1290.47	43.9327	1367.91	29.9458
Nlrp3	727.017	20.2936	742.063	37.2756		856.177	20.117	874.91	32.363
Nod1	214.207	17.5909	234.53	23.5504		258.493	10.2062	258.73	13.2589
Nod2	44.8967	7.10537	37.6767	7.13082		52.3767	4.60485	48.61	4.85975
Nos2	11.5667	3.59572	16.7333	6.59091		8.16333	3.09227	10.75	4.93154
Nr3c1	1124.82	14.1229	1306.31	34.472		1351.13	33.8766	1455.89	57.5404
Oas1a	54.2133	7.25618	53.3667	14.1938		36.8767	8.24743	62.4133	7.9469
Oasl1	10.93	4.59253	14.4267	2.05507		12.49	2.23672	15.21	5.49337
Pdgfa	340.97	9.09234	347.867	36.602		327.66	38.8706	368.68	30.5813
Pla2g4a	380.363	14.7759	390.473	22.3245		423.283	29.2286	413.993	34.6514
Ppp1r12b	26.5967	2.06665	20.48	5.992		33.0933	10.5299	28.09	3.74501
Prkca	260.563	4.54137	322.547	31.2654		380.98	38.925	359.333	16.0576
Prkcb	660.127	27.8504	720.143	31.1104		737.693	48.3175	712.577	16.9127
Ptger3	208.163	15.5279	289.433	20.0249		239.013	4.32054	286.477	9.34094
Ptger4	42.7533	6.32465	40.1833	6.7836		33.89	3.21467	38.5767	8.67501
Ptgs1	3476.71	84.8752	4014.87	184.509		3894.39	150.488	3958.92	124.597
Ptk2	39.28	5.73654	40.7367	15.7625		51.37	10.5941	41.2767	4.64013
Rac1	3491.91	9.40567	3678.23	180.311		3600.29	15.2436	3790.85	111.532
Raf1	480.577	11.3714	546.757	51.1898		541.253	29.0361	576.023	34.8815
Rapgef2	386.123	18.181	432.703	41.6216		397.013	14.8445	436.067	10.3647
Rela	550.72	24.938	604.01	19.3759		613.257	20.9133	611.373	17.4044
Relb	240.58	9.32775	285.747	16.4616		294.497	16.3519	287.267	12.0859
Rhoa	3647.39	45.0506	3753.39	119.709		3490.91	114.615	3799.21	136.114
Ripk1	230.037	5.39648	260.893	26.8266		249.1	23.5149	267.56	11.8085
Ripk2	183.3	5.091	210.603	2.38613		199.873	8.48571	223.417	9.54093
Rock2	285.84	23.0452	294.93	22.4215		324.933	5.1001	328.61	18.8683
Rps6ka5	212.573	12.5906	254.913	23.3908		238.573	8.11185	245.947	24.5016
Shc1	516.48	20.7696	561.383	35.9417		522.957	28.8097	537.7	46.0652
Smad7	777.443	24.0476	877.283	64.8086		802.85	17.953	934.407	68.5703
Stat1	464.62	28.6398	519.65	20.2436		466.64	34.5974	820.133	39.7434
Stat2	240.56	20.2006	257.457	20.8913		243.203	11.9445	299.6	3.72038
Stat3	1218.6	39.119	1442.81	51.5698		1545.19	35.3941	1354.25	9.68046
Tcf4	803.653	20.54	890.483	29.3564		890.353	20.7163	901.863	61.5561
Tgfb1	4140.82	80.9862	4460.04	93.2971		4555.77	116.346	4854.25	120.037
Tgfbr1	12958.1	107.234	14199.5	400.429		14004.6	342.119	14968.2	525.926
Tlr1	535.867	20.562	519.777	48.6705		595.737	15.4212	577.517	16.1918
Tlr2	661.443	1.67249	664.953	74.9063		651.583	6.47952	717.877	40.1029
Tlr3	139.373	3.86871	131.383	8.24789		169.02	20.6394	208.377	4.43969
Tlr4	1133.86	34.6957	1292.82	69.3011		1224.37	89.0207	1371.55	23.1715
Tlr5	87.9033	13.9696	125.49	15.3308		150.237	14.4535	131.807	5.06573
Tlr6	465.673	25.3438	516.923	44.1607		524.58	32.3554	534.903	22.5338
Tlr7	1663.15	33.8215	1763.7	49.4468		1821.41	63.6024	1717.68	69.3575
Tlr9	850.59	19.0666	914.877	63.9564		980.567	27.5192	1071.64	80.5413
Tnf	318.667	9.50438	309.96	7.22023		283.603	15.2046	344.657	37.8823
Tnfaip3	806.067	16.5231	909.547	68.7241		913.143	24.9643	938.947	23.2944
Tollip	533.963	20.4231	556.537	21.5121		598.507	38.0136	615.477	55.0695
Tradd	52.0333	7.33456	56.2667	12.2554		61.0233	3.86039	68.9633	2.65165
Traf2	151.307	10.3641	169.373	4.92375		156.053	14.3143	158.877	9.90427
Trem2	5803.95	186.841	6093.27	197.903		5823.26	150.511	6812.24	159.674
Tslp	54.5067	2.05417	57.4667	3.56709		53.8367	11.2243	47.8	12.8388
Tyrobp	16153.8	313.419	15410.7	268.068		14266.9	210.189	16084	370.588

## Sheet: Legend
Dataset EV2. Nanostring raw values-EE propranolol vs water
Data are presented as the mean of Nanostring RNA molecule counts of each gene and the standard deviation. N=6.
