# Supplementary material for: Enriched environment enhances β‐adrenergic signaling to prevent microglia inflammation by amyloid‐β
Source: EMBO Mol Med. 2018 Aug 9;10(9):e8931. doi: 10.15252/emmm.201808931 (PMC6127891; doi:10.15252/emmm.201808931)
Supplement: Supplementary file 5 — Dataset EV3 [file EMMM-10-e8931-s005.xlsx]

## Sheet: Dataset EV3
	SH Water		EE Propranolol			SH Isoproterenol		EE Water
	Mean	SD	Mean	SD		Mean	SD	Mean	SD
Ager	0.930854	0.001703	0.589691	0.044196		1.04866	0.027935	1.15118	0.052863
Alox15	0.885933	0.305567	0.812893	0.190326		1.35026	0.186626	0.963397	0.122123
Alox5	1.05003	0.038044	1.40149	0.019039		0.856558	0.059538	1.0228	0.055972
Atf2	1.01636	0.067196	0.93826	0.040666		1.0081	0.049173	1.02706	0.104997
Bcl2l1	1.07544	0.050367	1.21601	0.024606		0.941155	0.012071	1.09548	0.068205
Bcl6	0.719202	0.065396	1.68862	0.047177		0.978757	0.110875	1.22363	0.198408
Birc2	0.783674	0.000826	0.988393	0.039855		0.999068	0.021569	1.38084	0.050207
C1qa	0.753549	0.034554	1.40213	0.026317		0.894753	0.035645	1.02885	0.000105
C1qb	0.984911	0.076289	1.54991	0.016265		0.881112	0.007292	1.01875	0.027313
C1s	1.07794	0.408511	1.53122	0.02196		0.967161	0.085432	1.36748	0.773562
C3	0.748971	0.138941	0.61965	0.066005		1.54336	0.00952	1.61804	0.058756
C3ar1	1.2445	0.068237	1.41679	0.005305		0.936562	0.010012	0.931668	0.043662
C4a	1.72391	0.105197	3.84573	0.055835		1.25798	0.028261	0.751593	0.140918
Ccl19	0.99963	0.184555	1.04881	0.19004		0.787521	0.04429	0.741622	0.502999
Ccl2	1.65427	0.069493	1.57116	0.00668		1.36065	0.011582	0.444155	0.008222
Ccl24	0.754242	0.177837	0.463716	0.03925		1.14323	0.23046	1.8937	0.078803
Ccl3	1.93041	0.10136	1.94365	0.026012		1.09247	0.028155	0.495551	0.015664
Ccl4	1.7594	0.291526	2.205	0.005591		1.05695	0.069883	0.558766	0.012608
Ccl5	0.33466	0.037053	1.13416	0.2252		0.978646	0.104025	0.709615	0.122244
Ccr1	1.08754	0.050303	1.78756	0.084459		1.72202	0.117707	1.51158	0.222325
Ccr2	0.861695	0.058893	1.1826	0.068637		1.13552	0.019575	1.5811	0.043397
Cd163	1.44216	0.622237	1.61402	0.213161		0.742186	0.073403	1.51152	0.226654
Cd4	1.13969	0.343928	1.0559	0.164723		0.969538	0.176442	0.726363	0.395145
Cd55	1.2613	0.070721	0.798411	0.225495		1.10168	0.071323	1.11423	0.141201
Cd86	0.761936	0.05755	1.03493	0.016286		0.925046	0.013341	1.16711	0.021916
Cdc42	0.975585	0.053692	1.16712	0.014753		0.982837	0.008865	1.0475	0.023149
Cebpb	0.769062	0.084188	1.73586	0.036529		0.880254	0.055388	1.20266	0.014565
Cfl1	0.970788	0.020453	1.21537	0.017563		1.01556	0.019577	0.913007	0.028057
Chi3l3	0.791099	0.107831	0.881676	0.009891		1.19271	0.005322	1.15164	0.077781
Creb1	1.12204	0.088131	0.977372	0.150916		1.09101	0.02799	1.91559	0.583161
Csf1	1.05467	0.02149	1.81462	0.041558		0.97333	0.034659	0.978786	0.041668
Cxcl10	1.51898	0.462122	2.42589	0.235831		0.860707	0.179888	0.860451	0.233208
Cxcr2	1.23656	0.218319	0.929644	0.050689		1.10002	0.001633	1.94291	0.013199
Cxcr4	0.4725	0.003154	0.642804	0.074432		0.904962	0.085158	1.49044	0.030843
Cysltr1	0.926227	0.03894	1.02006	0.010781		0.988191	0.0306	1.17197	0.018919
Daxx	0.98909	0.077696	1.03765	0.081478		1.0092	0.020393	0.814422	0.014035
Ddit3	0.833147	0.029234	0.922127	0.035834		1.04256	0.0719	1.18639	0.110475
Defa-rs1	1.40195	0.566837	1.54852	0.044346		0.81249	0.251625	1.06669	0.135217
Elk1	0.772426	0.017146	1.26185	0.005196		0.993619	0.085592	1.59976	0.188448
Flt1	1.29264	0.076958	0.986708	0.154917		1.01493	0.141658	1.60968	0.373277
Fos	0.656706	0.000616	0.805535	0.002372		0.913728	0.000364	0.797969	0.00689
Gnaq	1.06243	0.04465	0.926278	0.03185		1.00233	0.041855	1.2004	0.009487
Gnas	0.88715	0.030048	0.984833	0.057877		1.02071	0.01679	0.930102	0.035747
Gnb1	0.940877	0.080744	1.11346	0.006859		0.986006	0.011829	1.13864	0.047159
Grb2	0.892594	0.027406	1.02486	0.026045		0.989559	0.014566	1.14466	0.025864
H2-Eb1	0.671758	0.002446	1.50866	0.056701		0.958065	0.011989	1.30954	0.063862
Hdac4	0.944745	0.207495	1.20395	0.124803		0.920622	0.118587	1.34674	0.246849
Hif1a	1.02776	0.074508	1.06657	0.003564		0.944895	0.024662	1.00423	0.045269
Hmgb1	0.885048	0.134208	0.909932	0.000963		0.963078	0.014649	1.14615	0.053477
Hmgb2	1.09183	0.036246	1.0599	0.073101		0.98747	0.141805	1.20306	0.217269
Hmgn1	0.933312	0.030276	1.31038	0.038		0.999946	0.031775	1.13568	0.02101
Hras1	0.819154	0.034068	2.1466	0.069871		0.920978	0.216443	1.18452	0.198432
Hspb1	1.08981	0.190217	1.39251	0.270576		0.945159	0.067684	1.35014	0.433975
Ifi27l2a	0.374148	0.005736	0.790476	0.022868		1.30264	0.09217	2.39926	0.211842
Ifi44	0.671298	0.052666	0.775486	0.016413		0.966557	0.011603	1.0078	0.036163
Ifit2	0.910273	0.034601	0.705872	0.078535		1.09154	0.065931	0.906668	0.207907
Ifit3	0.655049	0.076382	0.71425	0.02426		1.15726	0.038498	0.976742	0.038132
Ifna1	1.01023	0.109723	1.15789	0.142825		0.717738	0.131284	1.06884	0.331749
Il10rb	1.02569	0.073466	1.08118	0.034503		0.967717	0.011286	1.35282	0.034921
Il18	0.91723	0.125884	0.80179	0.025817		0.985708	0.024113	1.44599	0.074807
Il18rap	1.15208	0.309411	1.8834	0.239739		0.935349	0.178145	1.00546	0.539355
Il1a	1.30017	0.062716	1.40399	0.046482		1.25435	0.008609	0.738669	0.057227
Il1b	1.13101	0.154891	2.67255	0.33661		0.95709	0.009047	1.1667	0.158313
Il1r1	1.04534	0.025476	1.01745	0.166087		1.12593	0.106634	0.911606	0.153139
Il1rap	1.00928	0.091236	1.18201	0.094083		1.06995	0.066155	1.42445	0.0742
Il6	0.949553	0.09858	0.743083	0.09086		0.935273	0.174481	1.23673	0.135355
Il6ra	0.826059	0.039797	0.805568	0.006702		1.02889	0.01464	1.35478	0.030553
Irf1	0.767884	0.036052	0.873884	0.003715		1.09117	0.08373	1.12658	0.012086
Irf3	0.773867	0.127635	1.0192	0.010819		1.08792	0.191226	1.52753	0.129721
Irf5	0.851883	0.038193	0.950603	0.011839		0.981836	0.035957	1.12561	0.04044
Irf7	0.484947	0.039831	0.823866	0.144649		1.15647	0.110554	1.58047	0.116893
Itgb2	1.08828	0.032634	1.14845	0.011668		0.960342	0.02212	1.2158	0.01295
Jun	0.819104	0.014231	0.790218	0.01254		1.01204	0.00436	1.01756	0.019062
Keap1	0.923538	0.14696	1.1344	0.102324		1.03615	0.001997	1.04936	0.058305
Limk1	1.04357	0.040047	1.23343	0.028113		1.09202	0.047584	1.07112	0.019884
Ltb	0.498299	0.007176	0.672397	0.106978		1.09897	0.140591	1.05066	0.027954
Ltb4r1	1.03923	0.3184	0.790301	0.142608		1.06241	0.09564	1.79283	0.103278
Ly96	0.632182	0.01816	0.722265	0.065903		0.959951	0.167525	1.27438	0.065941
Mafg	1.03041	0.048187	1.26375	0.050591		1.0503	0.061783	1.378	0.026325
Mafk	0.999945	0.150219	1.13922	0.04049		0.984952	0.032955	0.761997	0.081544
Map2k1	0.86771	0.05731	1.01589	0.021747		1.04323	0.033474	1.08538	0.064143
Map2k4	1.015	0.062011	1.04011	0.05967		0.965928	0.069163	1.05961	0.031953
Map2k6	0.870348	0.043235	0.744747	0.017589		0.976199	0.053433	1.25162	0.08307
Map3k1	0.813709	0.002766	0.980326	0.032533		0.992439	0.068902	1.04987	0.077646
Map3k5	0.941392	0.095742	1.05604	0.054257		0.970532	0.008669	1.14817	0.040512
Map3k7	0.903819	0.113954	1.0912	0.033004		1.10642	0.043661	1.083	0.118224
Mapk1	1.17678	0.003125	1.05619	0.044806		1.01025	0.020525	1.21633	0.209714
Mapk14	0.817512	0.005211	0.839807	0.013639		1.06946	0.028147	1.22371	0.040468
Mapk3	0.862946	0.057531	0.928387	0.004627		1.09479	0.029948	1.21254	0.031531
Mapk8	0.959846	0.068761	0.847678	0.039698		0.995016	0.057332	1.13227	0.031122
Mapkapk2	1.20681	0.098432	1.50636	0.061471		0.930609	0.184668	0.975226	0.001348
Masp1	0.98456	0.145378	0.776061	0.098987		1.17093	0.217768	1.13714	0.515249
Masp2	1.42872	0.121382	1.9855	0.289335		1.08541	0.030236	0.867093	0.02822
Max	1.1265	0.171527	1.04445	0.049363		0.914178	0.043481	1.09678	0.067547
Mef2a	1.20241	0.153111	0.78465	0.036555		0.926675	0.012369	1.6626	0.019315
Mef2c_Mm	0.913993	0.006964	0.892478	0.031528		1.08645	0.020821	1.10469	0.059793
Mef2d	1.04537	0.005966	1.00579	0.014474		0.965022	0.006529	1.3174	0.214977
Mknk1	1.00637	0.003788	1.06576	0.080396		0.938615	0.522886	1.10338	0.034187
Mmp9	0.712114	0.014621	0.5979	0.029916		1.10782	0.106758	1.75851	0.070847
Mrc1	0.780517	0.045405	0.800761	0.064248		0.967663	0.119138	1.13848	0.152866
Mx1	0.674804	0.074408	1.06082	0.126307		1.06715	0.038223	1.26098	0.034719
Mx2	0.985219	0.189877	0.599747	0.140933		0.905961	0.080538	1.36491	0.140413
Myc	1.5084	0.002303	2.71781	0.05556		1.02913	0.04556	0.751527	0.014415
Myd88	0.874355	0.086712	1.4676	0.016832		0.95865	0.028751	1.24695	0.039099
Myl2	0.850857	0.0831	0.981051	0.121626		0.932016	0.014047	0.973908	0.054946
Nfatc3	0.963805	0.028775	1.03217	0.051486		0.950803	0.044521	1.16306	0.027621
Nfe2l2	0.959481	0.020867	0.947611	0.005093		0.991214	0.003277	1.19445	0.00769
Nfkb1	0.862473	0.028795	0.816092	0.032554		0.984731	0.001241	1.20616	0.024
Nlrp3	0.871303	0.005729	1.13644	0.028909		0.956715	0.02123	0.985294	0.065973
Nod1	0.820887	0.055658	0.909179	0.040551		1.01779	0.040164	1.55427	0.02616
Nod2	0.768904	0.285877	0.959086	0.010461		0.84731	0.010144	1.05024	0.086538
Nr3c1	0.862653	0.056101	0.928119	0.008487		0.954164	0.000876	1.08401	0.018582
Oas1a	0.50953	0.035939	0.809338	0.023071		0.991927	0.081105	1.64732	0.25823
Pdgfa	1.13547	0.201246	1.12577	0.052418		0.980939	0.039707	1.0591	0.083079
Pla2g4a	1.23521	0.18689	1.63785	0.0695		0.944484	0.068555	0.956538	0.057637
Plcb1	0.926945	0.099878	0.822869	0.092191		1.16411	0.058031	1.27132	0.067203
Ppp1r12b	1.12959	0.066042	0.981618	0.018702		1.2463	0.141486	1.4512	0.027725
Prkca	0.953504	0.022814	0.780318	0.052918		0.907081	0.034896	1.29003	0.078347
Prkcb	0.973953	0.100027	0.964189	0.016801		1.06568	0.056496	1.24373	0.030924
Ptger2	0.593768	0.219019	1.70384	0.270561		1.36058	0.008384	0.963006	0.9492
Ptger3	0.946292	0.015369	0.54388	0.039805		0.999013	0.043098	0.996228	0.06987
Ptger4	1.90492	0.346822	2.33231	0.055145		1.12017	0.208227	0.557186	0.03426
Ptgs1	0.625467	0.001112	0.996646	0.016495		0.874396	0.009294	0.951926	0.001401
Ptk2	0.960249	0.050226	1.01949	0.066694		0.983805	0.006536	1.23489	0.034139
Rac1	0.87796	0.057858	1.03312	0.024934		1.05534	0.062927	1.10594	0.008507
Raf1	1.09286	0.105599	0.964907	0.000935		1.05208	0.056872	1.12412	0.043662
Rapgef2	0.773857	0.056495	0.829363	0.01528		1.01395	0.005967	1.37637	0.098554
Rela	1.10462	0.07457	1.10092	0.027022		1.07551	0.01292	1.02395	0.037349
Relb	0.916092	0.063347	0.809532	0.048075		1.46213	0.026532	0.80842	0.022197
Rhoa	0.931117	0.01444	1.17377	0.003534		1.01891	0.036595	1.14583	0.01235
Ripk1	1.02573	0.07613	1.16418	0.0598		0.928408	0.070702	1.37315	0.08516
Ripk2	0.794957	0.008463	1.04716	0.097857		0.958751	0.085477	0.912112	0.130606
Rock2	0.688627	0.002517	0.830394	0.045942		0.996547	0.04536	1.34246	0.138334
Rps6ka5	0.956098	0.04071	0.797185	0.084709		1.07807	0.047466	1.09377	0.116794
Shc1	0.855929	0.044115	1.06044	0.06612		0.950074	0.020459	1.20911	0.011806
Smad7	1.03404	0.014644	1.05292	0.008933		0.973645	0.025194	1.29338	0.026084
Stat1	0.844025	0.019395	0.923025	0.037309		1.11629	0.013707	1.24249	0.024664
Stat2	0.808432	0.043579	1.05858	0.065953		1.12831	0.085032	1.40005	0.314456
Stat3	1.08068	0.017208	1.62767	0.049466		0.986224	0.003729	0.97387	0.047368
Tcf4	0.943005	0.037368	0.897035	0.003841		1.06895	0.026998	1.30195	0.023414
Tgfb1	0.798666	0.061672	0.851902	0.010623		0.931836	0.0137	1.14816	0.003108
Tgfb2	0.598595	0.042441	1.48499	0.451741		1.43374	0.023004	1.08166	0.275177
Tgfb3	1.42717	0.281739	2.15357	0.459179		1.00032	0.08406	1.45694	0.055989
Tgfbr1	0.931107	0.044461	0.789853	0.001082		0.918824	0.012909	1.18622	0.016086
Tlr1	1.19199	0.02784	1.35099	0.074941		0.93655	0.016993	0.991723	0.074882
Tlr2	0.994336	0.06417	1.29965	0.061819		0.970029	0.022717	0.971295	0.03612
Tlr3	1.3227	0.212433	0.570089	0.06334		0.96343	0.102314	1.45562	0.509615
Tlr4	0.795913	0.015048	0.888252	0.003627		0.965791	0.011124	1.49823	0.030538
Tlr5	0.792008	0.136236	0.695986	0.087023		0.978762	0.058507	1.41439	0.172684
Tlr6	0.817333	0.063716	0.916251	0.013471		0.938008	0.022009	1.3031	0.051359
Tlr7	0.879405	0.070155	1.2521	0.028287		0.90324	0.00406	1.57433	0.033085
Tlr8	1.18786	0.512983	0.789713	0.017727		1.15259	0.252646	1.99427	0.369264
Tlr9	0.842169	0.007453	0.856317	0.011747		0.948629	0.047787	1.24948	0.047992
Tnf	2.36681	0.138737	3.63485	0.075601		1.32394	0.056154	0.501571	0.004755
Tnfaip3	0.873284	0.103074	0.766456	0.012506		0.922322	0.096874	0.985051	0.023651
Tnfsf14	0.685035	0.040784	1.02324	0.269391		1.12654	0.00501	1.97724	0.1306
Tollip	0.991416	0.002152	1.04734	0.044217		1.03472	0.031859	1.08403	0.025155
Tradd	0.892183	0.06659	0.937906	0.182564		0.872762	0.039095	1.49263	0.191883
Traf2	0.821756	0.011623	1.10067	0.228154		0.998188	0.031947	1.23649	0.261078
Trem2	0.838156	0.005731	2.10171	0.087453		0.920862	0.013507	1.09147	0.045563
Tyrobp	1.06097	0.074683	1.06623	0.013041		0.958734	0.016222	1.08971	0.026393

## Sheet: Legend
Dataset EV3. SEC oAb vs PBS Nanostring ratios.
Data are presented as the mean value of oAb/vehicle ratio of each gene and the standard deviation. N=6. Genes previously analyzed by qPCR are marked in red. The treatment groups are arranged to emphasize the similarity between isoproterenol treated SH mice and propranolol treated EE mice.
